# Supplementary material for: A High-Content Small Molecule Screen Identifies Sensitivity of Glioblastoma Stem Cells to Inhibition of Polo-Like Kinase 1
Source: PLoS One. 2013 Oct 30;8(10):e77053. doi: 10.1371/journal.pone.0077053 (PMC3813721; doi:10.1371/journal.pone.0077053)
Supplement: Table S2 — 234 kinases were assessed for their activity following binding with J101. Significant off-target effects were observed against Plk1, Aurora-A and Aurora-B (highlighted in yellow). (XLSX) [file pone.0077053.s008.xlsx]

## Sheet: PDGFR
Target	1 uM	10uM
cKit(h)	0	0
Fms(h)	1	0
PDGFRα(h)	2	1
SIK(h)	4	5
ACK1(h)	6	3
Lyn(h)	6	6
PDGFRβ(h)	11	1
Abl(h)	12	-4
Arg(h)	12	1
LIMK1(h)	13	2
Blk(h)	14	2
Lck(h) activated	15	8
Fyn(h)	16	0
Yes(h)	17	1
Hck(h) activated	19	2
Fgr(h)	20	4
BTK(h)	22	4
Hck(h)	22	6
Bmx(h)	24	3
Lck(h)	24	3
PTK5(h)	25	3
RIPK2(h)	30	17
Flt4(h)	42	8
Aurora-B(h)	43	6
cSRC(h)	44	7
Flt3(h)	47	5
MELK(h)	47	11
Aurora-A(h)	47	22
PRAK(h)	47	65
TBK1(h)	52	43
JNK3(h)	53	33
NLK(h)	54	17
TrkB(h)	56	31
LOK(h)	59	37
CLK3(h)	59	48
SAPK2b(h)	60	25
Haspin(h)	61	24
MST3(h)	61	49
Flt1(h)	62	15
MuSK(h)	63	12
Tec(h) activated	63	18
Rsk2(h)	63	39
p70S6K(h)	63	79
Ret(h)	64	19
Txk(h)	64	20
c-RAF(h)	64	54
Plk1(h)	65	61
MLK1(h)	68	24
TrkA(h)	69	6
EphA8(h)	69	26
SAPK2a(h)	69	44
SGK(h)	70	92
Axl(h)	71	50
PAK3(h)	71	71
CHK1(h)	72	75
Mnk2(h)	73	30
MARK1(h)	73	48
MLCK(h)	73	60
IRAK1(h)	73	68
ZIPK(h)	73	98
MINK(h)	74	42
ASK1(h)	74	87
ALK(h)	74	89
KDR(h)	75	25
MAPKAP-K2(h)	75	93
IRAK4(h)	76	34
CK1δ(h)	76	39
CDK6/cyclinD3(h)	76	71
EphB4(h)	77	35
TSSK1(h)	77	68
BRK(h)	78	25
GCK(h)	78	44
CDK3/cyclinE(h)	78	46
WNK2(h)	78	46
TGFBR1(h)	78	66
MKK6(h)	78	84
PKCμ(h)	78	88
Pim-1(h)	78	112
Pyk2(h)	79	32
CSK(h)	80	29
AMPKα1(h)	80	65
EphA1(h)	81	34
CDK5/p35(h)	81	61
CDK5/p25(h)	82	53
CHK2(h)	82	70
NEK2(h)	82	80
CK2(h)	82	106
EphA3(h)	83	42
EphB1(h)	83	43
MST1(h)	83	73
CDK7/cyclinH/MAT1(h)	83	75
CK1γ2(h)	83	75
DAPK1(h)	83	90
CK1γ1(h)	84	73
MAPK1(h)	84	76
TAK1(h)	84	78
MRCKβ(h)	84	100
WNK3(h)	85	59
Ros(h)	85	86
TSSK2(h)	85	97
Itk(h)	86	41
Rse(h)	87	50
CaMKIIβ(h)	87	56
ARK5(h)	87	68
Tie2 (h)	87	74
PhKγ2(h)	87	81
IGF-1R(h), activated	87	85
PKCι(h)	87	97
EphA7(h)	88	64
PKBγ(h)	88	109
TAO1(h)	89	61
Ron(h)	89	68
GRK7(h)	89	80
GRK6(h)	89	81
PKG1β(h)	89	87
PKA(h)	89	98
PrKX(h)	89	101
Aurora-C(h)	90	62
ROCK-II(h)	90	70
PAR-1Bα(h)	90	73
PASK(h)	90	78
PKCε(h)	90	88
Plk3(h)	90	89
PAK5(h)	90	108
eEF-2K(h)	90	114
FGFR1(h)	91	38
FGFR2(h)	91	70
PAK4(h)	91	78
Pim-3(h)	91	94
HIPK3(h)	91	99
SGK3(h)	91	115
DRAK1(h)	92	53
CK1γ3(h)	92	61
AMPKα2(h)	92	69
GSK3β(h)	92	75
PKCθ(h)	92	81
Met(h)	92	98
NEK7(h)	92	113
Rsk3(h)	93	63
SRPK2(h)	93	88
STK33(h)	93	90
PRK2(h)	93	97
CaMKIδ(h)	93	101
JAK2(h)	93	108
NEK6(h)	93	119
Fes(h)	94	59
TAO2(h)	94	78
ErbB4(h)	94	92
IR(h), activated	94	96
HIPK1(h)	94	98
SRPK1(h)	94	105
CaMKIIδ(h)	95	54
Mer(h)	95	55
EphA2(h)	95	57
JNK1α1(h)	95	66
PAK2(h)	95	77
TLK2(h)	95	85
DDR2(h)	96	38
FAK(h)	96	79
VRK2(h)	96	84
NEK11(h)	96	86
PKBβ(h)	96	90
DYRK2(h)	96	93
MSK2(h)	96	93
GRK5(h)	96	97
LKB1(h)	96	100
PKG1α(h)	96	103
CaMKI(h)	97	56
BrSK1(h)	97	70
HIPK2(h)	97	78
EphA4(h)	97	80
Snk(h)	97	80
TAO3(h)	97	81
CDK2/cyclinE(h)	98	68
ULK3(h)	98	72
MST2(h)	98	76
ULK2(h)	98	90
PAK6(h)	98	99
CDK9/cyclin T1(h)	99	50
CaMKIIγ(h)	99	60
IRR(h)	99	85
ZAP-70(h)	99	91
MAPKAP-K3(h)	99	99
DAPK2(h)	99	107
Fer(h)	100	82
SAPK3(h)	100	86
EphB2(h)	101	64
JNK2α2(h)	101	69
Pim-2(h)	101	96
IKKβ(h)	101	110
PKCη(h)	102	70
SAPK4(h)	102	74
PKCδ(h)	102	106
JAK3(h)	102	114
EphA5(h)	103	43
MAPK2(h)	103	103
BrSK2(h)	104	88
PKCα(h)	104	99
PKCγ(h)	104	105
PDK1(h)	104	106
PKCβI(h)	104	108
Rsk4(h)	105	87
IGF-1R(h)	105	115
PKD2(h)	107	104
PKBα(h)	107	107
CLK2(h)	108	68
MEK1(h)	108	88
SGK2(h)	109	98
IKKα(h)	109	112
MKK7β(h)	109	131
DCAMKL2(h)	109	132
PKCβII(h)	110	105
mTOR(h)	110	108
FGFR3(h)	111	67
PKCζ(h)	111	109
Rsk1(h)	112	79
EphB3(h)	112	95
MSSK1(h)	114	66
NEK3(h)	114	100
CDK1/cyclinB(h)	114	103
mTOR/FKBP12(h)	114	107
IR(h)	114	129
GSK3α(h)	115	108
MRCKα(h)	116	129
Syk(h)	117	76
ALK4(h)	117	91
FGFR4(h)	117	101
CDK2/cyclinA(h)	119	61
CaMKIV(h)	120	83
EGFR(h)	120	90
MSK1(h)	121	115
ROCK-I(h)	122	129
CK2α2(h)	123	94
DMPK(h)	123	136
